# Supplementary material for: Effects of Incorporating Dry Matter Intake and Residual Feed Intake into a Selection Index for Dairy Cattle Using Deterministic Modeling
Source: Animals (Basel). 2021 Apr 17;11(4):1157. doi: 10.3390/ani11041157 (PMC8072614; doi:10.3390/ani11041157)
Supplement: Supplementary file 1 [file animals-11-01157-s001.zip]

Archive with 3 entries (3 files):
- Supplementary Table 1-Houlahan et al.pdf
- Supplementary Table 2-Houlahan et al.pdf
- Supplementary Table 3-Houlahan et al.pdf
